# Supplementary material for: Female Mice Lacking LSD1 in Myeloid Cells Are Resistant to Inflammatory Bone Loss
Source: Cells. 2025 Jul 19;14(14):1111. doi: 10.3390/cells14141111 (PMC12293761; doi:10.3390/cells14141111)
Supplement: Supplementary file 1 [file cells-14-01111-s001.zip]

Archive with 1 entries (1 files):
- cells-3733789-supplementary.pdf
